# Supplementary material for: Squalene Peroxidation and Biophysical Parameters in Acne-Prone Skin: A Pilot “In Vivo” Study
Source: Pharmaceuticals (Basel). 2023 Dec 8;16(12):1704. doi: 10.3390/ph16121704 (PMC10748031; doi:10.3390/ph16121704)
Supplement: Supplementary file 1 [file pharmaceuticals-16-01704-s001.zip]

Archive with 1 entries (1 files):
- pharmaceuticals-2732670-supplementary.pdf
